# Supplementary material for: Unique Variants of Avian Coronaviruses from Indigenous Chickens in Kenya
Source: Viruses. 2023 Jan 17;15(2):264. doi: 10.3390/v15020264 (PMC9961390; doi:10.3390/v15020264)
Supplement: Supplementary file 1 [file viruses-15-00264-s001.zip]

Archive with 6 entries (6 files):
- viruses-2143282-supplementary-Figure S1.pdf
- viruses-2143282-supplementary-Figure S2.pdf
- viruses-2143282-supplementary-Figure S3.pdf
- viruses-2143282-supplementary-Figure S4.pdf
- viruses-2143282-supplementary-figures.pdf
- viruses-2143282-supplementary-table.xlsx
