# Supplementary material for: Unique Variants of Avian Coronaviruses from Indigenous Chickens in Kenya
Source: Viruses. 2023 Jan 17;15(2):264. doi: 10.3390/v15020264 (PMC9961390; doi:10.3390/v15020264)
Supplement: Supplementary file 1 [file viruses-15-00264-s001.zip › viruses-2143282-supplementary-table.xlsx]

## Sheet: Table S1 (Rep1ab Peptides)
Table S1. Positions and sizes (nucleotides) of nsp2-nsp16 mature polypeptides proteolyti-cally produced from Rep1a (nsp2-nsp11) and Rep1b (nsp12-nsp16) of the Kenyan AvCoVs re-ported in the current study. Abbreviations: DUF, protein domain of unknown function; ExoN, N-terminal exoribonuclease; Hel, helicase; holo-RdRp, RNA- dependent RNA polymerase (RdRp) holoenzyme; NendoU, nidoviral RNA uridyla…
sequence	Rep1a products										Rep1b products
	nsp2 (ZF-MFP)	nsp3 (PLpro)	nsp4 (TMD)	nsp5 (3CLpro)	nsp6 (TMD)	nsp7 (holo-RdRp)	nsp8 (holo-RdRp)	nsp9 (RBP)	nsp10 (exonuclease)	nsp11 (DUF)/nsp12 (RdRp)		nsp13 (Hel)	nsp14 (ExoN)	nsp15 (NendoU)	nsp16 (2′-O-MTase)
IBV/ck/KE/1920/A374/2017	2,021 (517 - 2,537)	4,746 (2,538 - 7,283)	1,542 (7,284 - 8,825)	921 (8,826 - 9,746)	882 (9,747 - 10,628)	249 (10,629 - 10,877)	630 (10,878 - 11,507)	333 (11,508 - 11,840)	435 (11,841 - 12,275)	2,820 (join 12,276 - 12,317:12,317 - 15,094)		1,800 (15,095 - 16,894)	1,563 (16,895 - 18,457)	1,014 (18,458 - 19,471)	906 (19,472 - 20,377)
AvCoV/ck/KE/1922/A376/2017	2,022 (517 - 2,538)	4,773 (2,539 - 7,311)	1,542 (7,312 - 8,853)	921 (8,854 - 9,774)	879 (9,775 - 10,653)	249 (10,654 - 10,902)	627 (10,903 - 11,529)	333 (11,530 - 11,862)	435 (11,863 - 12,297)	2820 (join 12,298 - 12,339:12,339 - 15,116)		1,800 (15,117 - 16,916)	1,563 (16,917 - 18,479)	1,014 (18,480 - 19,493)	906 (19,494 - 20,399)
